# Supplementary material for: Effectiveness of Different Types of Core Decompression in Early-Stage Osteonecrosis of the Femoral Head: A Systematic Review and Meta-Analysis
Source: Med Sci (Basel). 2025 Nov 3;13(4):258. doi: 10.3390/medsci13040258 (PMC12641739; doi:10.3390/medsci13040258)
Supplement: Supplementary file 1 [file medsci-13-00258-s001.zip]

Archive with 1 entries (1 files):
- medsci-3946186-supplementary.pdf
